# Supplementary material for: Impact of coronary collateralization on long-term clinical outcomes in type 2 diabetic patients after successful recanalization of chronic total occlusion
Source: Cardiovasc Diabetol. 2020 May 11;19:59. doi: 10.1186/s12933-020-01033-4 (PMC7216347; doi:10.1186/s12933-020-01033-4)
Supplement: Supplementary file 1 — Additional file 1: Table S1. Predictors of MACCE and repeat revascularization in all patients on univariable and multivariable analysis. [file 12933_2020_1033_MOESM1_ESM.xlsx]

## Sheet: Sheet1
Table S1 Predictors of MACCE and repeat revascularization in all patients on univariable and multivariable analysis
Variable	MACCE				repeat revascularization
	univariable analysis		multivariable analysis		univariable analysis		multivariable analysis
	HR	p value	HR	p value	HR	p value	HR	p value
Age	1.009	0.233	-	-	0.997	0.684	-	-
	(0.994-1.025)				(0.981-1.013)
gender	0.876	0.507	-	-	0.858	0.471	-	-
	(0.593-1.294)				(0.565-1302)
Hypertension	1.25	0.252	-	-	1.325	0.185	-	-
	(0.854-1831)				(0.874-2.009)
Diabetes	1.823	<0.001	1.633	0.005	1.709	0.003	1.515	0.028
	(1.313-2.530)		(1.157-2.304)		(1.202-2.429)		(1.046-2.192)
Current smoking	0.82	0.268	-	-	0.852	0.4	-	-
	(0.578-1.165)				(0.586-1.238)
Hypercholesterolemia	1.838	0.003	1.871	0.003	1.847	0.006	1.927	0.004
	(1.227-2.754)		(1.234-2.835)		(1.196-2.852)		(1.233-3.012)
Body mass index (kg/m2)	1.032	0.232	-	-	1.035	0.212	-	-
	(0.980-1.085)				(0.980-1.094)
eGFR	0.994	0.186	-	-	0.999	0.79	-	-
	(0.986-1.003)				(0.990-1.007)
LVEF (%),at baseline	0.975	0.026	0.979	0.076	0.972	0.017	0.975	0.043
	(0.954-0.997)		(0.957-1.002)		(0.949-0.995)		(0.952-0.999)
Severity of coronary artery disease	1.277	0.035	1.068	0.585	1.272	0.054	1.068	0.614
	(1.017-1.604)		(0.843-1.353)		(0.996-1.624)		(0.828-1.376)
Complete revascularization (%)	1.84	0.001	1.906	0.001	1.788	0.004	1.834	0.004
	(1.275-2.655)		(1.306-2.780)		(1.203-2.657)		(1.219-2.761)
Collateral circulation Rentrop class	1.448	0.028	1.258	0.198	1.459	0.037	1.277	0.201
	(1.040-2.016)		(0.887-1.784)		(1.022-2.082)		(0.878-1.859)
