# Supplementary material for: Impact of coronary collateralization on long-term clinical outcomes in type 2 diabetic patients after successful recanalization of chronic total occlusion
Source: Cardiovasc Diabetol. 2020 May 11;19:59. doi: 10.1186/s12933-020-01033-4 (PMC7216347; doi:10.1186/s12933-020-01033-4)
Supplement: Supplementary file 2 — Additional file 2: Table S2. Predictors of MACCE and repeat revascularization in patients without T2DM on univariable and multivariable analysis. [file 12933_2020_1033_MOESM2_ESM.xlsx]

## Sheet: Sheet1
Table S2 Predictors of MACCE and repeat revascularization in patients without T2DM on univariable and multivariable analysis
Variable	MACCE				repeat revascularization
	univariable analysis		multivariable analysis		univariable analysis		multivariable analysis
	HR	p value	HR	p value	HR	p value	HR	p value
Age	0.998	0.888			0.989	0.355
	0.977-1.020				0.967-1.012
gender	1.421	0.327			1.67	0.202
	0.704-2.868				0.759-3.673
Hypertension	1.03	0.909			1.005	0.984
	0.619-1.713				0.589-1.717
Current smoking	0.75	0.282			0.809	0.446
	0.445-1.266				0.470-1.394
Hypercholesterolemia	1.973	0.028	2.31	0.008	1.83	0.071	2.16	0.023
	1.076-3.619		1.249-4.273		0.951-3.522		1.112-4.194
Body mass index (kg/m2)	0.985	0.701			1.01	0.807
	0.914-1.062				0.933-1.093
eGFR	0.999	0.902			1.002	0.817
	0.986-1.012				0.988-1.015
LVEF (%),at baseline	0.991	0.605			0.986	0.419
	0.959-1.025				0.952-1.021
Severity of coronary artery disease	1.414	0.038	1.151	0.414	1.363	0.077	1.105	0.58
	1.019-1.961		0.822-1.611		0.967-1.920		0.776-1.575
Complete revascularization (%)	2.604	<0.001	2.638	<0.001	2.54	<0.001	2.626	0.001
	1.595-4.252		1.563-4.450		1.511-4.269		1.508-4.573
Collateral circulation Rentrop class	2.013	0.006	2.118	0.003	2.156	0.004	2.278	0.002
	1.226-3.304		1.283-3.495		1.279-3.634		1.343-3.864
