# Supplementary material for: Impact of coronary collateralization on long-term clinical outcomes in type 2 diabetic patients after successful recanalization of chronic total occlusion
Source: Cardiovasc Diabetol. 2020 May 11;19:59. doi: 10.1186/s12933-020-01033-4 (PMC7216347; doi:10.1186/s12933-020-01033-4)
Supplement: Supplementary file 3 — Additional file 3: Table S3. Predictors of MACCE and repeat revascularization in patients with T2DM on univariable and multivariable analysis. [file 12933_2020_1033_MOESM3_ESM.xlsx]

## Sheet: Sheet1
Table S3 Predictors of MACCE and repeat revascularization in patients with T2DM on univariable and multivariable analysis
Variable	MACCE				repeat revascularization
	univariable analysis		multivariable analysis		univariable analysis		multivariable analysis
	HR	p value	HR	p value	HR	p value	HR	p value
Age	1.019	0.072	1.027	0.013	1.004	0.74
	0.998-1.041		1.006-1.049		0.981-1.028
gender	0.733	0.211			0.64	0.093	0.559	0.045
	0.450-1.193				0.380-1.077		0.317-0.988
Hypertension	1.377	0.297			1.767	0.115
	0.755-2.510				0.870-3.590
Current smoking	0.884	0.616			0.906	0.712
	0.547-1.429				0.537-1.530
Hypercholesterolemia	1.515	0.136			1.642	0.098	1.825	0.066
	0.877-2.615				0.913-2.955		0.962-3.463
Body mass index (kg/m2)	1.071	0.05	1.092	0.012	1.057	0.15
	1.000-1.147		1.019-1.170		0.980-1.140
eGFR	0.99	0.084	0.989	0.052	0.996	0.48
	0.979-1.001		0.977-1.000		0.985-1.007
LVEF (%),at baseline	0.971	0.055	0.962	0.015	0.967	0.048	0.947	0.004
	0.941-1.001		0.932-0.993		0.936-1.000		0.914-0.983
Severity of coronary artery disease	0.981	0.907			1.01	0.956
	0.708-1.358				0.706-1.445
Complete revascularization (%)	1.31	0.365			1.216	0.559
	0.730-2.352				0.631-2.341
Collateral circulation Rentrop class	0.863	0.534			0.827	0.468
	0.541-1.375				0.496-1.380
